# Supplementary material for: Low hemoglobin is associated with postoperative cerebral infarction in moyamoya disease: development of a predictive model based on low hemoglobin
Source: Front Neurol. 2025 Jan 7;15:1489430. doi: 10.3389/fneur.2024.1489430 (PMC11746082; doi:10.3389/fneur.2024.1489430)
Supplement: Supplementary file 1 [file Table_1.XLSX]

## Sheet: Sheet1
Cerebral infarction	Duration of survival	Ending	Types of surgery	PreHB	PostHB	Max HB	Min HB	Mean HB			Sex	Age	HTN	DM	CHD	Smoking	Surgical side	MMD side	Type of MMD	type of MMD	Suzuki stage	mRS	mRS group
0	61	0	1	135	130	135	131	125			女	55	1	1	1	1	右	双	Hemorrhagic	1	III期	2	1
0	42	0	2	151	120	156	151	153			男	62	1	1	1	1	右	单	Hemorrhagic	1	III期	2	1
0	80	0	1	151	123	151	123	138			男	41	1	1	1	2	左	双	Hemorrhagic	1	III期	3	2
0	45	0	3	117	102	117	102	109			女	47	1	1	1	1	右	双	Ischemic	2	III期	3	2
0	84	0	1	154	112	154	112	128			男	40	1	1	1	1	右	单	Ischemic	2	III期	1	1
0	33	0	3	127	102	127	102	114			女	44	1	1	1	1	右	单	Ischemic	2	III期	1	1
0	74	0	2	152	132	152	122	132			男	53	1	1	1	1	右	单	Ischemic	2	III期	1	1
0	82	0	1	141	111	141	111	126			男	37	1	1	1	1	右	双	Ischemic	2	III期	1	1
0	76	0	2	134	124	134	104	118			女	58	2	1	1	1	右	双	Ischemic	2	III期	2	1
0	75	0	1	163	134	163	129	139			男	39	2	1	1	1	右	双	Ischemic	2	III期	2	1
0	53	0	1	148	140	148	125	134			女	52	2	1	1	1	右	双	Ischemic	2	III期	1	1
0	112	0	1	117	112	117	112	114			女	47	2	1	1	1	右	双	Ischemic	2	III期	1	1
0	32	0	1	136	125	136	125	130			女	59	2	2	2	1	右	单	Ischemic	2	III期	1	1
0	36	1	1	150	143	152	143	147			男	45	1	1	1	2	右	双	Ischemic	2	III期	2	1
0	93	1	1	152	119	152	119	135			男	49	2	1	1	2	右	单	Ischemic	2	III期	2	1
0	66	0	2	151	150	151	150	150			男	57	1	2	1	2	右	双	Ischemic	2	III期	3	2
0	78	0	2	115	108	135	108	119			男	51	1	1	1	1	左	单	Ischemic	2	III期	2	1
0	86	0	2	112	115	115	112	111			女	33	1	1	1	1	左	双	Ischemic	2	III期	1	1
0	81	0	2	123	99	123	99	109			女	38	2	1	1	1	左	单	Ischemic	2	V期	1	1
0	52	0	1	175	146	175	126	148			男	52	2	2	1	1	左	双	Ischemic	2	III期	4	2
0	87	0	3	140	121	140	120	130			男	52	1	1	1	2	左	双	Ischemic	2	III期	2	1
0	98	0	1	145	130	145	121	131			男	45	2	1	1	2	左	双	Ischemic	2	III期	2	1
0	？	0	3	153	120	153	120	136			男	36	2	1	1	2	左	双	Ischemic	2	III期	0	1
0	65	0	1	161	152	161	152	156			男	45	2	1	2	2	左	单	Ischemic	2	III期	1	1
0	94	0	1	155	108	155	108	133			男	34	1	1	1	1	右	双	Hemorrhagic	1	II期	3	2
0	55	0	3	152	144	152	130	140			男	30	1	1	1	2	右	双	Hemorrhagic	1	II期	2	1
0	52	0	2	164	105	164	105	134			男	56	2	1	2	2	右	双	Hemorrhagic	1	II期	2	1
0	20	1	3	157	155	157	152	154			男	31	1	1	1	1	右	单	Ischemic	2	II期	1	1
0	73	0	1	149	129	149	129	139			女	35	1	1	1	1	右	单	Ischemic	2	II期	1	1
0	21	0	1	145	118	145	118	131			女	49	2	1	1	1	右	双	Ischemic	2	II期	2	1
0	14	0	1	145	122	145	122	133			女	61	2	1	1	1	右	双	Ischemic	2	II期	2	1
0	26	1	1	148	132	148	132	140			男	35	2	1	1	1	右	单	Ischemic	2	II期	1	1
0	40	0	1	140	117	140	117	128			女	63	2	2	1	1	右	双	Ischemic	2	II期	1	1
0	45	0	1	162	134	162	134	148			男	55	1	1	1	2	右	单	Ischemic	2	II期	1	1
0	83	0	2	154	155	155	140	149			男	54	1	1	1	2	右	双	Ischemic	2	II期	2	1
0	72	0	1	156	170	170	156	163			男	52	2	1	1	2	右	单	Ischemic	2	II期	2	1
0	56	0	1	117	97	117	90	108			男	44	2	1	1	2	右	双	Ischemic	2	II期	1	1
0	85	0	1	150	131	150	117	132			男	59	2	1	1	2	右	双	Ischemic	2	II期	3	2
0	78	0	1	162	136	162	136	149			男	41	2	2	1	2	右	单	Ischemic	2	II期	3	2
0	44	0	2	127	117	127	109	117			女	33	1	1	1	1	左	双	Ischemic	2	II期	1	1
0	40	0	2	135	112	135	104	118			女	39	1	1	1	1	左	单	Ischemic	2	II期	1	1
0	42	0	1	123	96	123	95	109			女	49	1	1	1	1	左	双	Ischemic	2	II期	1	1
0	32	0	1	145	126	145	121	130			男	41	1	1	1	1	左	双	Ischemic	2	II期	1	1
0	？	0	1	147	119	147	119	129			男	50	2	1	1	1	左	双	Ischemic	2	II期	2	1
0	？	0	1	147	124	147	112	124			男	58	2	1	1	1	左	单	Ischemic	2	II期	3	2
0	？	0	2	124	133	133	124	128			女	63	2	2	2	1	左	双	Ischemic	2	II期	2	1
0	32	0	1	150	130	150	130	143			男	31	1	1	1	1	右	双	Hemorrhagic	1	IV期	4	2
0	21	1	1	131	113	116	113	120			女	27	1	1	1	1	右	双	Hemorrhagic	1	IV期	3	2
0	36	0	1	151	110	151	90	117			男	32	2	1	1	2	右	双	Hemorrhagic	1	IV期	2	1
0	55	0	3	124	110	124	103	112			女	39	1	1	1	1	左	双	Hemorrhagic	1	IV期	4	2
0	40	0	1	166	147	166	147	156			男	57	2	1	1	2	右	双	Ischemic	2	IV期	1	1
0	70	0	1	131	112	131	112	121			女	44	1	1	1	1	左	双	Ischemic	2	IV期	4	2
0	41	0	1	163	140	163	110	137			男	36	1	1	1	2	左	单	Ischemic	2	IV期	4	2
0	2	1	3	148	86	148	86	126			男	59	1	1	1	2	左	双	Ischemic	2	IV期	3	2
0	？	0	1	147	120	147	118	133			男	64	1	1	1	2	左	单	Ischemic	2	IV期	2	1
1	19	0	1	128	123	128	123	125			男	60	2	1	1	2	左	单	Ischemic	2	IV期	3	2
0	11	0	1	148	120	148	120	121			男	47	2	1	1	2	左	单	Ischemic	2	IV期	1	1
0	21	0	1	157	146	157	135	145			男	59	2	1	1	2	左	双	Ischemic	2	I期	4	2
0	67	0	3	129	110	129	104	118			女	63	2	1	1	1	右	双	Ischemic	2	V期	4	2
0	26	0	2	151	127	151	126	134			男	29	1	1	1	2	右	双	Ischemic	2	V期	3	2
0	27	0	1	151	117	151	98	117			女	56	2	1	1	1	左	双	Ischemic	2	V期	1	1
1	28	0	2	136	127	136	127	131			女	41	1	1	1	1	右	单	Hemorrhagic	1	III期	1	1
1	18	0	1	146	110	146	110	128			男	35	1	1	1	1	右	单	Ischemic	2	III期	2	1
1	79	0	3	146	118	146	105	118			男	63	2	1	1	1	右	单	Ischemic	2	III期	3	2
1	72	0	1	169	150	169	132	154			男	61	2	1	1	1	左	单	Hemorrhagic	1	II期	1	1
0	42	0	3	134	130	134	107	123			女	55	1	1	1	1	右	单	Ischemic	2	III期	1	1
0	51	0	1	142	137	142	137	139			男	46	2	2	2	2	左	双	Ischemic	2	III期	1	1
0	55	0	1	122	112	122	100	111			女	53	1	2	1	1	右	双	Ischemic	2	III期	3	2
0	12	1	1	155	146	155	130	143			男	52	2	2	1	2	左	双	Ischemic	2	III期	2	1
0	123	0	1	162	136	162	131	140			男	68	2	2	2	2	左	单	Ischemic	2	II期	2	1
0	110	0	2	155	140	155	127	140			男	49	1	1	1	1	右	双	Hemorrhagic	1	III期	1	1
0	119	0	1	147	142	147	133	140			女	57	1	1	1	1	右	单	Ischemic	2	III期	3	2
0	61	0	2	144	133	144	127	134			男	68	2	2	1	1	左	双	Ischemic	2	II期	2	1
0	54	0	1	167	139	167	123	139			男	69	2	1	1	1	右	单	Hemorrhagic	1	III期	2	1
0	77	0	1	150	141	150	141	145			男	41	1	1	1	1	右	单	Ischemic	2	III期	3	2
0	51	0	2	162	146	162	133	142			男	65	2	1	1	1	左	双	Ischemic	2	V期	1	1
1	99	0	2	84	75	84	73	77			女	50	1	1	1	1	右	双	Hemorrhagic	1	III期	3	2
0	84	0	3	110	91	110	91	100			男	43	1	1	1	1	右	双	Ischemic	2	III期	2	1
0	55	0	1	154	110	154	85	114			女	66	2	2	1	1	右	单	Ischemic	2	III期	2	1
0	74	0	2	162	151	162	147	152			男	40	1	1	1	1	左	单	Ischemic	2	III期	1	1
0	50	0	1	128	114	128	114	121			女	36	1	1	1	1	左	双	Ischemic	2	III期	2	1
0	54	0	1	128	112	128	88	108			女	21	1	1	1	1	左	单	Ischemic	2	III期	1	1
0	124	0	3	118	91	118	91	104			女	36	1	1	1	1	左	单	Ischemic	2	III期	3	2
0	14	1	3	96	94	96	85	91			女	31	2	1	1	1	左	双	Ischemic	2	III期	4	2
0	56	0	1	100	88	100	88	91			男	62	2	1	1	1	左	双	Ischemic	2	III期	1	1
0	46	0	1	139	118	139	107	122			女	45	2	1	1	1	左	单	Ischemic	2	III期	4	2
0	93	0	3	148	146	148	146	147			男	29	1	1	1	2	左	双	Ischemic	2	III期	2	1
1	104	0	2	115	103	115	103	109			男	29	2	1	1	2	左	双	Ischemic	2	III期	2	1
0	60	0	1	154	135	154	109	130			男	56	2	1	1	2	左	单	Ischemic	2	III期	1	1
0	57	0	1	113	85	113	77	91			女	47	2	2	1	1	右	单	Hemorrhagic	1	II期	2	1
0	139	0	3	137	105	137	105	118			女	51	1	1	1	1	左	双	Hemorrhagic	1	II期	5	2
0	77	0	3	123	103	123	101	109			女	21	1	1	1	1	左	单	Ischemic	2	II期	2	1
0	74	0	3	126	106	126	99	110			女	57	2	1	1	1	左	双	Ischemic	2	II期	2	1
0	96	1	2	134	108	134	103	112			女	69	2	1	1	1	右	单	Ischemic	2	II期	2	1
1	98	0	3	96	85	96	84	87			女	47	2	2	1	1	左	双	Ischemic	2	II期	4	2
0	69	0	1	131	124	131	104	114			女	31	1	1	1	1	右	单	Hemorrhagic	1	IV期	2	1
0	62	0	1	151	134	151	124	128			女	56	2	1	2	1	右	单	Ischemic	2	IV期	3	2
0	59	0	1	159	123	159	105	123			男	46	1	1	1	1	左	双	Ischemic	2	IV期	2	1
0	18	0	1	112	111	112	111	118			男	38	1	1	1	1	右	双	Ischemic	2	IV期	2	1
1	5	0	3	87	73	87	73	79			女	60	2	2	1	1	左	双	Ischemic	2	IV期	4	2
0	3	0	2	120	95	120	77	97			女	50	2	2	1	1	右	双	Ischemic	2	IV期	5	2
0	9	0	1	161	131	161	116	130			男	51	1	1	1	2	左	单	Ischemic	2	IV期	3	2
1	3	0	3	134	102	134	79	102			男	62	1	1	1	1	右	双	Hemorrhagic	1	V期	5	2
1	13	0	1	120	84	120	84	99			女	65	2	2	1	1	左	双	Ischemic	2	II期	4	2
0	29	0	3	129	101	129	101	114			女	47	2	1	1	1	右	单	Ischemic	2	III期	3	2
0	30	0	3	126	103	126	103	114			女	56	2	1	1	1	右	双	Ischemic	2	III期	2	1
0	30	0	1	106	88	106	75	85			女	30	1	1	1	1	右	单	Ischemic	2	III期	2	1
0	34	0	3	167	110	167	106	131			女	42	2	2	1	1	右	双	Ischemic	2	IV期	2	1
0	63	0	1	134	102	134	94	107			男	66	2	1	1	1	左	单	Ischemic	2	III期	2	1
0	39	0	1	117	98	117	93	105			女	47	1	1	1	1	右	双	Ischemic	2	III期	3	2
0	58	0	1	113	115	115	104	110			男	65	1	1	1	1	右	单	Ischemic	2	II期	1	1
0	16	0	3	97	91	97	79	87			女	42	1	2	1	1	右	单	Ischemic	2	III期	2	1
